# Supplementary material for: Resveratrol Alleviated Oxidative Damage of Bovine Mammary Epithelial Cells via Activating SIRT5-IDH2 Axis
Source: Antioxidants (Basel). 2025 Sep 26;14(10):1171. doi: 10.3390/antiox14101171 (PMC12562252; doi:10.3390/antiox14101171)
Supplement: Supplementary file 1 [file antioxidants-14-01171-s001.zip]

Archive with 1 entries (1 files):
- antioxidants-3850408-supplementary.pdf
